# Supplementary material for: Determinants of Lipid Parameters in Patients without Diagnosed Cardiovascular Disease—Results of the Polish Arm of the EUROASPIRE V Survey
Source: J Clin Med. 2023 Apr 6;12(7):2738. doi: 10.3390/jcm12072738 (PMC10095493; doi:10.3390/jcm12072738)
Supplement: Supplementary file 1 [file jcm-12-02738-s001.zip]

Archive with 1 entries (1 files):
- jcm-2285685-supplementary.pdf
